# Supplementary material for: Feather-like Gold Nanostructures Anchored onto 3D Mesoporous Laser-Scribed Graphene: A Highly Sensitive Platform for Enzymeless Glucose Electrochemical Detection in Neutral Media
Source: Biosensors (Basel). 2023 Jun 25;13(7):678. doi: 10.3390/bios13070678 (PMC10377420; doi:10.3390/bios13070678)
Supplement: Supplementary file 1 [file biosensors-13-00678-s001.zip]

Archive with 1 entries (1 files):
- biosensors-2441615-supplementary.pdf
